# Supplementary material for: Tetra­aqua­bis(3-carboxyl­atopyridine N-oxide-κO 3)cadmium(II)
Source: Acta Crystallogr Sect E Struct Rep Online. 2009 Jun 17;65(Pt 7):m785. doi: 10.1107/S1600536809022430 (PMC2969416; doi:10.1107/S1600536809022430)
Supplement: Supplementary file 1 [file e-65-0m785-sup1.cif]

##############################################################################
###                                                                        ###
###        Electronic paper (Acta Crystallographica Section E)             ###
###                                                                        ###
##############################################################################
#                                                                            #
# This CIF contains the data in a paper accepted for publication in Acta     #
# Crystallographica Section E. It conforms to the requirements of Notes      #
# for Authors for Section E, and has been peer reviewed under the auspices   #
# of the IUCr Commission on Journals.                                        #
#                                                                            #
# Full details of the Crystallographic Information File format               #
# are given in the paper "The Crystallographic Information File (CIF):       #
# a New Standard Archive File for Crystallography" by S. R. Hall, F. H.      #
# Allen and I. D. Brown [Acta Cryst. (1991), A47, 655-685].                  #
#                                                                            #
# The current version of the core CIF dictionary is obtainable from          #
# ftp://ftp.iucr.org/pub/cif_core.dic. The current version number is 2.4.    #
#                                                                            #
# Software is freely available for graphical display of the structure(s) in  #
# this CIF.  For information consult the CIF home page http://www.iucr.org/  #
# cif/home.html                                                              #
#                                                                            #
# This file may be used for bona fide research purposes within the           #
# scientific community so long as proper attribution is given to the journal # 
# article from which it was obtained.                                        #
#                                                                            #
##############################################################################
                                             
data_I
_audit_creation_method     SHELXL-97
_chemical_name_systematic
;
Tetraaquabis(3-carboxylatopyridine N-oxide-\kO^3^)cadmium(II)
;
_chemical_formula_moiety     'C12 H16 Cd N2 O10'
_chemical_formula_sum     'C12 H16 Cd N2 O10'
_chemical_formula_iupac     '[Cd (C6 H4 N O3)2 (H2 O)4]'
_chemical_formula_weight     460.67
_chemical_melting_point     ?
_symmetry_cell_setting     'Monoclinic'
_symmetry_space_group_name_H-M     'P 21/c'
_symmetry_space_group_name_Hall     '-P 2ybc'
loop_
    _symmetry_equiv_pos_as_xyz
    'x, y, z'
    '-x, y+1/2, -z+1/2'
    '-x, -y, -z'
    'x, -y-1/2, z-1/2'
_cell_length_a     8.896(2)
_cell_length_b     13.284(3)
_cell_length_c     6.9020(10)
_cell_angle_alpha     90.00
_cell_angle_beta     106.95(3)
_cell_angle_gamma     90.00
_cell_volume     780.2(3)
_cell_formula_units_Z     2
_cell_measurement_reflns_used     2694
_cell_measurement_theta_min     2.39
_cell_measurement_theta_max     30.8
_cell_measurement_temperature     293(2)
_exptl_crystal_description     block
_exptl_crystal_colour     colorless
_exptl_crystal_size_max     0.24
_exptl_crystal_size_mid     0.24
_exptl_crystal_size_min     0.24
_exptl_crystal_density_diffrn     1.961
_exptl_crystal_density_meas     ?
_exptl_crystal_density_method     'not measured'
_exptl_crystal_F_000     460
_exptl_absorpt_coefficient_mu     1.459
_exptl_absorpt_correction_type     'Multi-Scan'
_exptl_absorpt_process_details     '(SADABS; Bruker, 1998)'
_exptl_absorpt_correction_T_min     0.705
_exptl_absorpt_correction_T_max     0.712
_exptl_special_details
;
;
_diffrn_ambient_temperature     293(2)
_diffrn_radiation_type     MoK\a
_diffrn_radiation_wavelength     0.71073
_diffrn_radiation_source     'fine-focus sealed tube'
_diffrn_radiation_monochromator     graphite
_diffrn_measurement_device_type     'Bruker SMART CCD area-detector'
_diffrn_measurement_method     '\f and \w'
_diffrn_detector_area_resol_mean     ?
_diffrn_reflns_number     3886
_diffrn_reflns_av_R_equivalents     0.0130
_diffrn_reflns_av_sigmaI/netI     0.0143
_diffrn_reflns_theta_min     2.39
_diffrn_reflns_theta_max     24.99
_diffrn_reflns_theta_full     24.99
_diffrn_measured_fraction_theta_max     0.997
_diffrn_measured_fraction_theta_full     0.997
_diffrn_reflns_limit_h_min     -10
_diffrn_reflns_limit_h_max     9
_diffrn_reflns_limit_k_min     -15
_diffrn_reflns_limit_k_max     13
_diffrn_reflns_limit_l_min     -8
_diffrn_reflns_limit_l_max     8
_diffrn_standards_number     ?
_diffrn_standards_interval_count     ?
_diffrn_standards_interval_time     ?
_diffrn_standards_decay_%     ?
_refine_special_details
;
Refinement of <i>F</i>^2^ against ALL reflections. The weighted <i>R</i>-factor
<i>wR</i> and goodness of fit <i>S</i> are based on <i>F</i>^2^, conventional
<i>R</i>-factors <i>R</i> are based on <i>F</i>, with <i>F</i> set to zero for
negative <i>F</i>^2^. The threshold expression of <i>F</i>^2^ >
\s(<i>F</i>^2^) is used only for calculating <i>R</i>-factors(gt) <i>etc</i>.
and is not relevant to the choice of reflections for refinement.
<i>R</i>-factors based on <i>F</i>^2^ are statistically about twice as large
as those based on <i>F</i>, and <i>R</i>- factors based on ALL data will be
even larger.
;
_reflns_number_total     1371
_reflns_number_gt     1216
_reflns_threshold_expression     I>2\s(I)
_refine_ls_structure_factor_coef     Fsqd
_refine_ls_matrix_type     full
_refine_ls_R_factor_all     0.0205
_refine_ls_R_factor_gt     0.0171
_refine_ls_wR_factor_gt     0.0450
_refine_ls_wR_factor_ref     0.0469
_refine_ls_goodness_of_fit_ref     1.106
_refine_ls_restrained_S_all     1.106
_refine_ls_number_reflns     1371
_refine_ls_number_parameters     115
_refine_ls_number_restraints     0
_refine_ls_hydrogen_treatment     constr
_refine_ls_weighting_scheme     calc
_refine_ls_weighting_details
         'calc w=1/[\s^2^(Fo^2^)+(0.0239P)^2^+0.3039P] where P=(Fo^2^+2Fc^2^)/3'
_atom_sites_solution_hydrogens     geom
_atom_sites_solution_primary     direct
_atom_sites_solution_secondary     difmap
_refine_ls_shift/su_max     0.001
_refine_ls_shift/su_mean     0.000
_refine_diff_density_max     0.263
_refine_diff_density_min     -0.272
_refine_ls_extinction_method     none
_refine_ls_extinction_coef     ?
loop_
    _atom_type_symbol
    _atom_type_description
    _atom_type_scat_dispersion_real
    _atom_type_scat_dispersion_imag
    _atom_type_scat_source
    'C' 'C' 0.0033 0.0016
                         'International Tables Vol C Tables 4.2.6.8 and 6.1.1.4'
    'H' 'H' 0.0000 0.0000
                         'International Tables Vol C Tables 4.2.6.8 and 6.1.1.4'
    'N' 'N' 0.0061 0.0033
                         'International Tables Vol C Tables 4.2.6.8 and 6.1.1.4'
    'O' 'O' 0.0106 0.0060
                         'International Tables Vol C Tables 4.2.6.8 and 6.1.1.4'
    'Cd' 'Cd' -0.8075 1.2024
                         'International Tables Vol C Tables 4.2.6.8 and 6.1.1.4'
_computing_data_collection     'SMART (Bruker, 1998)'
_computing_cell_refinement     'SAINT (Bruker, 1998)'
_computing_data_reduction     'SAINT (Bruker, 1998)'
_computing_structure_solution     'SHELXS97 (Sheldrick, 2008)'
_computing_structure_refinement     'SHELXL97 (Sheldrick, 2008)'
_computing_molecular_graphics     'SHELXTL (Sheldrick, 2008)'
_computing_publication_material     'SHELXTL (Sheldrick, 2008)'
loop_
    _atom_site_type_symbol
    _atom_site_label
    _atom_site_fract_x
    _atom_site_fract_y
    _atom_site_fract_z
    _atom_site_U_iso_or_equiv
    _atom_site_adp_type
    _atom_site_calc_flag
    _atom_site_refinement_flags
    _atom_site_occupancy
    _atom_site_disorder_assembly
    _atom_site_disorder_group
    Cd Cd1 0.5000 0.5000 0.0000 0.02694(9) Uani d S 1 . .
    O O1 0.69494(17) 0.61434(10) 0.0646(2) 0.0322(3) Uani d . 1 . .
    O O2 0.54243(17) 0.73900(11) -0.1003(2) 0.0356(4) Uani d . 1 . .
    O O3 0.84106(18) 1.04656(11) 0.1475(2) 0.0351(4) Uani d . 1 . .
    C C5 0.7630(2) 0.88034(15) 0.0896(3) 0.0258(4) Uani d . 1 . .
    H H5A 0.6623 0.9017 0.0195 0.031 Uiso calc R 1 . .
    C C1 0.7954(2) 0.77885(14) 0.1108(3) 0.0234(4) Uani d . 1 . .
    O O1W 0.6079(2) 0.42109(12) 0.3026(2) 0.0475(5) Uani d . 1 . .
    C C6 0.6669(2) 0.70560(15) 0.0175(3) 0.0257(4) Uani d . 1 . .
    C C4 1.0221(2) 0.92024(16) 0.2703(3) 0.0323(5) Uani d . 1 . .
    H H4A 1.0988 0.9685 0.3232 0.039 Uiso calc R 1 . .
    O O2W 0.37122(19) 0.60651(11) 0.1620(2) 0.0387(4) Uani d . 1 . .
    N N1 0.8750(2) 0.94858(13) 0.1691(3) 0.0263(4) Uani d . 1 . .
    C C2 0.9455(3) 0.74878(15) 0.2168(3) 0.0293(5) Uani d . 1 . .
    H H2A 0.9699 0.6807 0.2349 0.035 Uiso calc R 1 . .
    C C3 1.0585(2) 0.82017(17) 0.2953(3) 0.0349(5) Uani d . 1 . .
    H H3A 1.1600 0.8004 0.3656 0.042 Uiso calc R 1 . .
    H H1WA 0.5831 0.3597 0.2735 0.042 Uiso d R 1 . .
    H H1WB 0.6909 0.4234 0.4033 0.042 Uiso d R 1 . .
    H H2WA 0.3009 0.5861 0.2151 0.042 Uiso d R 1 . .
    H H2WB 0.4182 0.6543 0.2406 0.042 Uiso d R 1 . .
loop_
    _atom_site_aniso_label
    _atom_site_aniso_U_11
    _atom_site_aniso_U_22
    _atom_site_aniso_U_33
    _atom_site_aniso_U_12
    _atom_site_aniso_U_13
    _atom_site_aniso_U_23
    Cd1 0.02508(13) 0.02246(14) 0.02930(14) -0.00329(8) 0.00169(9) -0.00103(8)
    O1 0.0296(8) 0.0189(7) 0.0431(9) -0.0038(6) 0.0024(7) 0.0023(6)
    O2 0.0315(8) 0.0226(8) 0.0428(9) -0.0029(6) -0.0046(7) 0.0027(7)
    O3 0.0339(8) 0.0176(7) 0.0483(9) -0.0020(6) 0.0034(7) -0.0013(7)
    C5 0.0213(10) 0.0232(10) 0.0301(11) -0.0017(8) 0.0031(8) -0.0001(8)
    C1 0.0270(10) 0.0196(10) 0.0235(10) -0.0022(8) 0.0072(8) -0.0001(8)
    O1W 0.0593(11) 0.0263(8) 0.0391(9) -0.0105(8) -0.0133(8) 0.0035(7)
    C6 0.0279(11) 0.0219(11) 0.0269(10) -0.0035(8) 0.0073(9) -0.0012(8)
    C4 0.0241(11) 0.0301(12) 0.0378(12) -0.0073(9) 0.0015(9) -0.0026(9)
    O2W 0.0365(9) 0.0331(8) 0.0477(10) -0.0077(7) 0.0143(7) -0.0101(7)
    N1 0.0269(9) 0.0200(9) 0.0300(9) -0.0021(7) 0.0052(7) -0.0007(7)
    C2 0.0314(11) 0.0217(11) 0.0326(12) 0.0014(8) 0.0061(9) 0.0013(9)
    C3 0.0239(11) 0.0328(12) 0.0420(13) 0.0008(9) 0.0006(9) 0.0025(10)
_geom_special_details
;
All e.s.d.'s (except the e.s.d. in the dihedral angle between two l.s. planes)
are estimated using the full covariance matrix. The cell e.s.d.'s are taken
into account individually in the estimation of e.s.d.'s in distances, angles
and torsion angles; correlations between e.s.d.'s in cell parameters are only
used when they are defined by crystal symmetry. An approximate (isotropic)
treatment of cell e.s.d.'s is used for estimating e.s.d.'s involving l.s.
planes.
;
loop_
    _geom_bond_atom_site_label_1
    _geom_bond_atom_site_label_2
    _geom_bond_site_symmetry_2
    _geom_bond_distance
    _geom_bond_publ_flag
    Cd1 O1 3_665 2.2499(14) ?
    Cd1 O1 . 2.2499(14) ?
    Cd1 O1W 3_665 2.2836(16) ?
    Cd1 O1W . 2.2836(16) ?
    Cd1 O2W . 2.3045(16) ?
    Cd1 O2W 3_665 2.3045(16) ?
    O1 C6 . 1.261(2) ?
    O2 C6 . 1.248(2) ?
    O3 N1 . 1.335(2) ?
    C5 N1 . 1.340(3) ?
    C5 C1 . 1.377(3) ?
    C5 H5A . 0.9300 ?
    C1 C2 . 1.382(3) ?
    C1 C6 . 1.496(3) ?
    O1W H1WA . 0.8537 ?
    O1W H1WB . 0.8538 ?
    C4 N1 . 1.345(3) ?
    C4 C3 . 1.367(3) ?
    C4 H4A . 0.9300 ?
    O2W H2WA . 0.8559 ?
    O2W H2WB . 0.8603 ?
    C2 C3 . 1.373(3) ?
    C2 H2A . 0.9300 ?
    C3 H3A . 0.9300 ?
loop_
    _geom_angle_atom_site_label_1
    _geom_angle_atom_site_label_2
    _geom_angle_atom_site_label_3
    _geom_angle_site_symmetry_1
    _geom_angle_site_symmetry_3
    _geom_angle
    _geom_angle_publ_flag
    O1 Cd1 O1 3_665 . 180.0 ?
    O1 Cd1 O1W 3_665 3_665 91.98(6) ?
    O1 Cd1 O1W . 3_665 88.02(6) ?
    O1 Cd1 O1W 3_665 . 88.02(6) ?
    O1 Cd1 O1W . . 91.98(6) ?
    O1W Cd1 O1W 3_665 . 180.00(7) ?
    O1 Cd1 O2W 3_665 . 92.70(6) ?
    O1 Cd1 O2W . . 87.30(6) ?
    O1W Cd1 O2W 3_665 . 91.49(7) ?
    O1W Cd1 O2W . . 88.51(7) ?
    O1 Cd1 O2W 3_665 3_665 87.30(6) ?
    O1 Cd1 O2W . 3_665 92.70(6) ?
    O1W Cd1 O2W 3_665 3_665 88.51(7) ?
    O1W Cd1 O2W . 3_665 91.49(7) ?
    O2W Cd1 O2W . 3_665 180.0 ?
    C6 O1 Cd1 . . 120.98(13) ?
    N1 C5 C1 . . 120.73(18) ?
    N1 C5 H5A . . 119.6 ?
    C1 C5 H5A . . 119.6 ?
    C5 C1 C2 . . 118.64(18) ?
    C5 C1 C6 . . 118.74(18) ?
    C2 C1 C6 . . 122.62(18) ?
    Cd1 O1W H1WA . . 102.3 ?
    Cd1 O1W H1WB . . 139.5 ?
    H1WA O1W H1WB . . 109.2 ?
    O2 C6 O1 . . 125.51(19) ?
    O2 C6 C1 . . 118.05(17) ?
    O1 C6 C1 . . 116.44(18) ?
    N1 C4 C3 . . 119.74(19) ?
    N1 C4 H4A . . 120.1 ?
    C3 C4 H4A . . 120.1 ?
    Cd1 O2W H2WA . . 122.8 ?
    Cd1 O2W H2WB . . 122.7 ?
    H2WA O2W H2WB . . 104.2 ?
    O3 N1 C5 . . 119.82(16) ?
    O3 N1 C4 . . 119.00(16) ?
    C5 N1 C4 . . 121.18(18) ?
    C3 C2 C1 . . 119.49(19) ?
    C3 C2 H2A . . 120.3 ?
    C1 C2 H2A . . 120.3 ?
    C4 C3 C2 . . 120.2(2) ?
    C4 C3 H3A . . 119.9 ?
    C2 C3 H3A . . 119.9 ?
loop_
    _geom_torsion_atom_site_label_1
    _geom_torsion_atom_site_label_2
    _geom_torsion_atom_site_label_3
    _geom_torsion_atom_site_label_4
    _geom_torsion_site_symmetry_1
    _geom_torsion_site_symmetry_2
    _geom_torsion_site_symmetry_3
    _geom_torsion_site_symmetry_4
    _geom_torsion
    _geom_torsion_publ_flag
    O1 Cd1 O1 C6 3_665 . . .  18E1(10)
                                      ?
    O1W Cd1 O1 C6 3_665 . . . 39.82(16) ?
    O1W Cd1 O1 C6 . . . . -140.18(16) ?
    O2W Cd1 O1 C6 . . . . -51.77(16) ?
    O2W Cd1 O1 C6 3_665 . . . 128.23(16) ?
    N1 C5 C1 C2 . . . . 0.4(3) ?
    N1 C5 C1 C6 . . . . -179.34(18) ?
    Cd1 O1 C6 O2 . . . . -15.1(3) ?
    Cd1 O1 C6 C1 . . . . 165.45(13) ?
    C5 C1 C6 O2 . . . . 10.3(3) ?
    C2 C1 C6 O2 . . . . -169.5(2) ?
    C5 C1 C6 O1 . . . . -170.21(19) ?
    C2 C1 C6 O1 . . . . 10.0(3) ?
    C1 C5 N1 O3 . . . . -179.78(18) ?
    C1 C5 N1 C4 . . . . 0.4(3) ?
    C3 C4 N1 O3 . . . . 179.46(19) ?
    C3 C4 N1 C5 . . . . -0.7(3) ?
    C5 C1 C2 C3 . . . . -1.0(3) ?
    C6 C1 C2 C3 . . . . 178.8(2) ?
    N1 C4 C3 C2 . . . . 0.2(4) ?
    C1 C2 C3 C4 . . . . 0.7(3) ?
loop_
    _geom_hbond_atom_site_label_D
    _geom_hbond_atom_site_label_H
    _geom_hbond_atom_site_label_A
    _geom_hbond_site_symmetry_A
    _geom_hbond_distance_DH
    _geom_hbond_distance_HA
    _geom_hbond_distance_DA
    _geom_hbond_angle_DHA
    O1W H1WA O2 3_665 0.85 1.90 2.678(2) 150.6
    O1W H1WB O3 4_576 0.85 1.86 2.697(2) 164.8
    O2W H2WA O3 2_645 0.86 1.86 2.716(2) 174.9
    O2W H2WB O2 4_576 0.86 1.93 2.787(2) 173.1
data_global
_journal_data_validation_number     ?
_journal_date_recd_electronic     2009-06-05
_journal_date_accepted     2009-06-12
_journal_name_full     'Acta Crystallographica, Section E'
_journal_year     2009
_journal_volume     65
_journal_issue      7
_journal_page_first     m785
_journal_page_last     m785
_journal_paper_category     QM
_journal_coeditor_code     IM2121
_publ_contact_author_name     'Prof. Xie, Ya-Bo'
_publ_contact_author_address
;
College of Environmental and Energy Engineering
Beijing University of Technology
Beijing 100124
People's Republic of China
;
_publ_contact_author_email     'xieyabo@bjut.edu.cn'
_publ_contact_author_fax     '86-10-67391983'
_publ_contact_author_phone     '86-10-67392130'
_publ_section_title
;
Tetraaquabis(3-carboxylatopyridine <i>N</i>-oxide-\k<i>O</i>^3^)cadmium(II)
;
loop_
    _publ_author_name
    _publ_author_address
    'Zhang, Chao-Yan'
;
College of Environmental and Energy Engineering
Beijing University of Technology
Beijing 100022
People's Republic of China
;
    'Gao, Qian'
;
College of Environmental and Energy Engineering
Beijing University of Technology
Beijing 100022
People's Republic of China
;
    'Cui, Yue'
;
College of Environmental and Energy Engineering
Beijing University of Technology
Beijing 100022
People's Republic of China
;
    'Xie, Ya-Bo'
;
College of Environmental and Energy Engineering
Beijing University of Technology
Beijing 100022
People's Republic of China
;
