# Supplementary material for: Tetra­aqua­bis(3-carboxyl­atopyridine N-oxide-κO 3)cadmium(II)
Source: Acta Crystallogr Sect E Struct Rep Online. 2009 Jun 17;65(Pt 7):m785. doi: 10.1107/S1600536809022430 (PMC2969416; doi:10.1107/S1600536809022430)
Supplement: Supplementary file 2 [file e-65-0m785-Isup2.hkl]

# 
# h,k,l, Fc-squared, Fo-squared, sigma(Fo-squared) and status flag 
# 
data_I
_shelx_title ' 1 in P2(1)/c' 
_shelx_refln_list_code          4 
_shelx_F_calc_maximum      187.51 
_exptl_crystal_F_000       460.00 
_reflns_d_resolution_high  0.8411 
 
loop_ 
 _symmetry_equiv_pos_as_xyz 
 'x, y, z' 
 '-x, y+1/2, -z+1/2' 
 '-x, -y, -z' 
 'x, -y-1/2, z-1/2' 
 
_cell_length_a     8.8957 
_cell_length_b    13.2841 
_cell_length_c     6.9023 
_cell_angle_alpha  90.000 
_cell_angle_beta  106.952 
_cell_angle_gamma  90.000 
 
_shelx_F_squared_multiplier     1.000 
 
loop_ 
 _refln_index_h 
 _refln_index_k 
 _refln_index_l 
 _refln_F_squared_calc 
 _refln_F_squared_meas 
 _refln_F_squared_sigma 
 _refln_observed_status 
   1   0   0     6663.14     6603.83     76.71 o 
   2   0   0     6654.06     6593.87     53.19 o 
   3   0   0     2204.23     2248.58     21.29 o 
   4   0   0     1529.77     1610.19     26.43 o 
   5   0   0     2216.77     2168.73     35.68 o 
   6   0   0     3241.82     3313.93     33.92 o 
   7   0   0     1756.76     1838.99     23.30 o 
   8   0   0      751.44      771.63     23.33 o 
   9   0   0      693.23      706.26     23.98 o 
  10   0   0      213.71      213.20     14.68 o 
   1   1   0     2299.30     2319.05     28.00 o 
   2   1   0        0.70        0.00      0.55 o 
   3   1   0      856.14      893.41      8.64 o 
   4   1   0        0.01        0.00      0.79 o 
   5   1   0      332.24      357.60      5.30 o 
   6   1   0      331.34      339.50      5.66 o 
   7   1   0      227.09      233.25      6.60 o 
   8   1   0      251.08      246.01      9.25 o 
   9   1   0       11.13       10.05      3.67 o 
  10   1   0       55.13       61.43     11.05 o 
   0   2   0     5332.88     4814.74     55.83 o 
   1   2   0     4765.45     4611.27     37.99 o 
   2   2   0     2950.24     2937.37     32.47 o 
   3   2   0     6073.33     5853.95     40.35 o 
   4   2   0      723.18      620.76      7.63 o 
   5   2   0     2383.11     2466.69     30.69 o 
   6   2   0     2736.43     2700.58     20.58 o 
   7   2   0      326.07      331.93      7.51 o 
   8   2   0     2707.28     2787.51     45.13 o 
   9   2   0      906.17      925.74     19.63 o 
  10   2   0      709.67      721.02     23.84 o 
   1   3   0     2133.54     2152.66     14.15 o 
   2   3   0     1379.16     1355.32     11.39 o 
   3   3   0     3593.90     3880.63     24.57 o 
   4   3   0      714.67      751.51      7.67 o 
   5   3   0        9.03       18.33      2.53 o 
   6   3   0      669.30      674.04      8.31 o 
   7   3   0      279.38      284.19      7.02 o 
   8   3   0        1.44        1.03      2.42 o 
   9   3   0       53.37       57.86      4.53 o 
   0   4   0     4324.65     4300.60     41.98 o 
   1   4   0     2493.97     2505.68     14.81 o 
   2   4   0    11678.04    11396.85     64.61 o 
   3   4   0    14474.03    14216.76    136.70 o 
   4   4   0     4005.92     3878.23     29.03 o 
   5   4   0     2923.83     2894.06     21.16 o 
   6   4   0     2190.74     2087.43     20.98 o 
   7   4   0     1273.52     1258.63     15.81 o 
   8   4   0      364.10      387.29      7.68 o 
   9   4   0      509.39      529.52     24.95 o 
   1   5   0       46.32       49.72      1.65 o 
   2   5   0      109.33      136.73      2.55 o 
   3   5   0      819.55      863.92      9.27 o 
   4   5   0       15.98       19.29      1.56 o 
   5   5   0      264.33      257.57      4.90 o 
   6   5   0        3.21        3.35      1.65 o 
   7   5   0        7.55        7.64      1.82 o 
   8   5   0      125.21      117.14      5.51 o 
   9   5   0        0.04        0.00      2.53 o 
   0   6   0      289.64      417.35      7.85 o 
   1   6   0     1917.11     1837.05     14.48 o 
   2   6   0     2652.53     2605.35     16.55 o 
   3   6   0     4402.53     4411.56     29.15 o 
   4   6   0     3083.67     3097.68     31.89 o 
   5   6   0     3108.20     3078.81     30.07 o 
   6   6   0     1259.45     1212.30     15.26 o 
   7   6   0     1258.11     1270.50     17.79 o 
   8   6   0      584.85      583.18     14.52 o 
   9   6   0      573.07      549.81     23.81 o 
   1   7   0      608.98      698.73      7.99 o 
   2   7   0      441.86      488.79      5.66 o 
   3   7   0       40.90       43.87      2.32 o 
   4   7   0        5.52       16.92      6.33 o 
   5   7   0      730.77      741.51     11.14 o 
   6   7   0       90.40       93.24      4.40 o 
   7   7   0      379.80      363.56     11.15 o 
   8   7   0        0.33        0.19      2.78 o 
   9   7   0       10.36       17.07      6.47 o 
   0   8   0     3187.63     3186.80     32.94 o 
   1   8   0     6622.06     6680.95     42.50 o 
   2   8   0     1998.08     1951.24     14.35 o 
   3   8   0     1673.60     1661.83     15.01 o 
   4   8   0     4066.49     4081.21     42.99 o 
   5   8   0     1974.98     1960.42     20.82 o 
   6   8   0      710.89      685.34     15.98 o 
   7   8   0     1334.07     1260.65     22.51 o 
   8   8   0      407.49      431.74     13.32 o 
   1   9   0      147.81      145.10      4.02 o 
   2   9   0       33.17       30.29      2.24 o 
   3   9   0      397.53      381.05      6.96 o 
   4   9   0       18.79       16.96      2.58 o 
   5   9   0      335.10      325.72     10.39 o 
   6   9   0      114.27       97.98     11.67 o 
   7   9   0        0.28        5.15      3.12 o 
   8   9   0       28.78       29.52      5.02 o 
   0  10   0     1822.39     1900.56     49.53 o 
   1  10   0     3783.19     3889.50     28.62 o 
   2  10   0      675.87      713.73     41.68 o 
   3  10   0       54.75       62.34      4.37 o 
   4  10   0     1459.64     1436.38     23.16 o 
   5  10   0      847.09      815.36     20.10 o 
   6  10   0      896.96      925.56     19.28 o 
   7  10   0     1168.91     1173.40     22.99 o 
   1  11   0      222.29      211.39      6.43 o 
   2  11   0       81.94       90.82      4.67 o 
   3  11   0      336.68      359.10      9.55 o 
   4  11   0       50.51       53.90      5.11 o 
   5  11   0       16.45       20.18      3.93 o 
   6  11   0        8.62        9.61      4.02 o 
   7  11   0        0.21        0.00      2.68 o 
   0  12   0      802.59      830.05     23.84 o 
   1  12   0     1419.75     1433.20     18.44 o 
   2  12   0     4122.82     4108.38     37.50 o 
   3  12   0      511.46      545.29     11.16 o 
   4  12   0     1341.43     1416.66     24.57 o 
   5  12   0      413.96      425.86     13.37 o 
   6  12   0      223.09      217.28     10.10 o 
   1  13   0       91.18       89.92      6.18 o 
   2  13   0       12.86       16.65      3.60 o 
   3  13   0        0.85        0.00      5.69 o 
   4  13   0       10.09        9.89      3.85 o 
   5  13   0       20.00       18.50      5.01 o 
   0  14   0      248.17      276.11     14.72 o 
   1  14   0      995.76     1045.53     22.14 o 
   2  14   0      636.03      734.13     17.08 o 
   3  14   0      665.76      664.75     16.74 o 
   4  14   0      615.65      656.90     17.19 o 
   1  15   0       22.51       28.99      4.66 o 
   2  15   0       28.88       28.52      4.72 o 
   3  15   0       27.07       23.27      6.57 o 
 -10   1   1      589.15      601.05     16.51 o 
  -9   1   1      474.80      471.56     13.48 o 
  -8   1   1      438.06      449.56      7.89 o 
  -7   1   1     2424.54     2491.33     20.73 o 
  -6   1   1     1730.76     1710.86     19.84 o 
  -5   1   1     8532.81     8780.29     73.62 o 
  -4   1   1     2212.61     2080.17     22.18 o 
  -3   1   1     1629.41     1511.08     20.64 o 
  -2   1   1    15056.34    14711.72    124.98 o 
  -1   1   1     6877.14     6968.58     45.70 o 
   0   1   1     5988.31     5996.71     34.16 o 
   1   1   1    17200.65    15706.02    101.92 o 
   2   1   1     2781.89     2807.27     20.97 o 
   3   1   1      625.14      576.53      7.53 o 
   4   1   1     7091.79     7359.94     43.83 o 
   5   1   1     1648.51     1617.68     13.20 o 
   6   1   1     3293.92     3401.55     37.82 o 
   7   1   1     1038.27     1058.03     18.86 o 
   8   1   1      789.40      790.61     17.10 o 
   9   1   1      946.02      980.89     20.67 o 
 -10   2   1        1.16        3.46      3.38 o 
  -9   2   1      162.27      163.01      8.09 o 
  -8   2   1       16.46       17.89      2.75 o 
  -7   2   1      223.97      231.39      6.18 o 
  -6   2   1       13.25       20.65      2.22 o 
  -5   2   1      341.42      397.35      6.80 o 
  -4   2   1        2.57        2.32      1.37 o 
  -3   2   1        1.15        0.00      0.92 o 
  -2   2   1     2668.57     2683.92     20.09 o 
  -1   2   1      807.73      770.38      7.39 o 
   0   2   1     1174.36     1107.36     10.06 o 
   1   2   1     1266.13     1291.00      9.34 o 
   2   2   1       21.05       15.84      1.52 o 
   3   2   1       40.37       32.14      1.66 o 
   4   2   1      542.15      630.75      8.37 o 
   5   2   1        2.06        0.00      1.25 o 
   6   2   1      705.02      712.11      9.17 o 
   7   2   1      118.18      109.69      6.02 o 
   8   2   1       68.65       59.25      4.30 o 
   9   2   1       26.52       19.30      4.14 o 
 -10   3   1      524.28      553.23     15.84 o 
  -9   3   1      635.88      633.45     12.32 o 
  -8   3   1     1897.67     1947.55     41.32 o 
  -7   3   1     1349.26     1350.52     25.32 o 
  -6   3   1      596.65      560.96      8.95 o 
  -5   3   1     1916.93     1876.99     32.94 o 
  -4   3   1     8758.29     8890.79     61.00 o 
  -3   3   1     4805.54     4785.90     34.57 o 
  -2   3   1    12017.41    11689.14     66.17 o 
  -1   3   1     3767.68     3585.02     22.23 o 
   0   3   1     1575.26     1447.94     10.68 o 
   1   3   1     6648.08     6481.73     85.46 o 
   2   3   1     1693.50     1659.14     13.64 o 
   3   3   1     8165.58     8407.52     44.06 o 
   4   3   1     3799.04     3814.10     22.44 o 
   5   3   1     1075.53     1046.97     19.96 o 
   6   3   1     1316.38     1310.73     22.59 o 
   7   3   1     2124.83     2169.43     23.60 o 
   8   3   1      766.76      729.90     23.55 o 
   9   3   1      510.82      508.02     22.38 o 
 -10   4   1       67.04       69.80     10.01 o 
  -9   4   1      205.45      193.60      7.06 o 
  -8   4   1       16.18       18.84      3.46 o 
  -7   4   1       58.73       61.09      4.33 o 
  -6   4   1       99.28      106.46      6.47 o 
  -5   4   1        0.18        0.56      1.38 o 
  -4   4   1       55.64       64.98      3.35 o 
  -3   4   1      720.54      801.58      7.86 o 
  -2   4   1        0.93        0.00      0.68 o 
  -1   4   1       48.08       72.54      2.09 o 
   0   4   1        6.71        0.00      0.83 o 
   1   4   1        4.02        8.29      1.56 o 
   2   4   1     1095.52     1178.66     13.90 o 
   3   4   1       60.37       70.26      4.13 o 
   4   4   1      167.36      203.28      3.26 o 
   5   4   1       11.00       10.53      1.73 o 
   6   4   1        7.16        8.97      1.74 o 
   7   4   1       68.02       62.41      5.16 o 
   8   4   1      369.67      343.76     11.37 o 
   9   4   1        1.98        0.00      5.18 o 
  -9   5   1      508.97      528.95     11.53 o 
  -8   5   1     1315.19     1270.24     33.04 o 
  -7   5   1     1017.12     1012.02     13.76 o 
  -6   5   1      969.01      933.20     10.45 o 
  -5   5   1     2096.06     2136.05     17.07 o 
  -4   5   1     2083.60     1993.10     15.51 o 
  -3   5   1     4669.33     4754.71     26.81 o 
  -2   5   1     4990.08     4969.62     31.35 o 
  -1   5   1     5192.38     5053.34     31.48 o 
   0   5   1     5329.06     5165.56     28.53 o 
   1   5   1     5365.69     5270.68     33.01 o 
   2   5   1     6248.13     6317.14     38.91 o 
   3   5   1     3579.45     3390.98     23.34 o 
   4   5   1     3801.07     3786.76     27.89 o 
   5   5   1     2119.66     2072.90     21.05 o 
   6   5   1     1481.43     1479.88     25.46 o 
   7   5   1     1741.62     1775.93     20.77 o 
   8   5   1      625.84      627.60     19.45 o 
   9   5   1      262.11      248.00     10.56 o 
  -9   6   1       23.85       37.52      7.77 o 
  -8   6   1        9.02        6.56      2.89 o 
  -7   6   1        0.38        0.00      3.83 o 
  -6   6   1      109.30      103.42      4.48 o 
  -5   6   1        0.84        0.16      1.17 o 
  -4   6   1        1.13        3.37      1.15 o 
  -3   6   1       35.90       34.62      1.61 o 
  -2   6   1      402.67      412.22      5.75 o 
  -1   6   1      213.48      198.90      3.85 o 
   0   6   1      835.09      892.14      8.60 o 
   1   6   1        0.10        0.00      0.93 o 
   2   6   1        3.59        3.59      1.30 o 
   3   6   1      249.99      234.95      4.52 o 
   4   6   1      238.15      236.71      6.06 o 
   5   6   1       58.38       55.33      3.74 o 
   6   6   1       22.79       27.40      2.92 o 
   7   6   1       17.42       19.79      2.88 o 
   8   6   1        3.82        0.81      2.79 o 
  -9   7   1      533.31      521.09     14.75 o 
  -8   7   1      929.16      912.33     18.81 o 
  -7   7   1      999.30      971.11     18.55 o 
  -6   7   1     2328.50     2323.67     23.63 o 
  -5   7   1      993.21     1001.17     13.35 o 
  -4   7   1     2397.01     2304.79     22.04 o 
  -3   7   1     2903.65     2980.45     21.86 o 
  -2   7   1      881.20      844.28      9.22 o 
  -1   7   1     3002.34     3030.13     21.88 o 
   0   7   1     4146.79     4140.38     38.35 o 
   1   7   1     1903.88     1827.85     13.11 o 
   2   7   1     4249.76     4356.86     29.78 o 
   3   7   1     4038.96     3926.88     33.92 o 
   4   7   1      952.20      988.68     13.40 o 
   5   7   1     1718.99     1744.64     19.72 o 
   6   7   1      563.00      587.01     10.97 o 
   7   7   1      618.89      624.31     14.77 o 
   8   7   1      392.11      375.71     14.94 o 
  -9   8   1        0.05        2.24      3.30 o 
  -8   8   1        1.93        1.33      2.80 o 
  -7   8   1        8.34        1.20      3.63 o 
  -6   8   1      302.74      290.46      9.68 o 
  -5   8   1       96.49       99.84      4.58 o 
  -4   8   1       10.43       14.31      3.63 o 
  -3   8   1      305.02      317.70      5.79 o 
  -2   8   1      297.34      315.68      9.20 o 
  -1   8   1        0.57        0.00      1.26 o 
   0   8   1      168.46      200.08      4.30 o 
   1   8   1        4.47        3.24      1.42 o 
   2   8   1      163.17      182.94      5.14 o 
   3   8   1        2.72        0.41      1.76 o 
   4   8   1      270.83      267.35     15.29 o 
   5   8   1      251.83      274.68      7.40 o 
   6   8   1       78.54       60.67      4.12 o 
   7   8   1       62.55       56.15      4.26 o 
   8   8   1       22.52       16.08      6.64 o 
  -8   9   1      231.09      235.92     19.16 o 
  -7   9   1      369.44      392.80     19.26 o 
  -6   9   1     3442.77     3243.60     39.88 o 
  -5   9   1     1169.39     1191.85     21.75 o 
  -4   9   1      496.72      495.04      7.89 o 
  -3   9   1     1058.96     1061.27     11.83 o 
  -2   9   1      881.94      864.93     10.30 o 
  -1   9   1     3476.63     3504.89     30.46 o 
   0   9   1     5300.05     5415.67     42.90 o 
   1   9   1     3556.51     3545.31     31.14 o 
   2   9   1     3862.63     3897.88     28.77 o 
   3   9   1     1394.03     1339.59     16.67 o 
   4   9   1      708.60      690.39     11.70 o 
   5   9   1     3356.30     3193.80     39.95 o 
   6   9   1      615.20      591.60     15.04 o 
   7   9   1      256.29      251.23     10.31 o 
  -8  10   1       25.66       32.62      5.13 o 
  -7  10   1       81.00       64.84      9.93 o 
  -6  10   1       52.17       58.52      5.51 o 
  -5  10   1        3.26        1.20      2.11 o 
  -4  10   1        4.91        5.15      2.41 o 
  -3  10   1      511.82      516.89      8.25 o 
  -2  10   1       32.19       27.19      2.96 o 
  -1  10   1        5.75       11.50      1.90 o 
   0  10   1      237.18      248.56     10.06 o 
   1  10   1       36.31       37.01      3.14 o 
   2  10   1      172.61      178.86      5.12 o 
   3  10   1      150.20      149.53      6.77 o 
   4  10   1      373.54      363.42      8.76 o 
   5  10   1       19.13       14.11      5.25 o 
   6  10   1      119.71      109.30      9.71 o 
   7  10   1       21.56       18.50      4.25 o 
  -7  11   1      818.12      792.06     18.81 o 
  -6  11   1      713.88      717.88     17.10 o 
  -5  11   1      727.22      700.69     16.13 o 
  -4  11   1     1229.04     1175.56     16.65 o 
  -3  11   1     2725.27     2797.64     28.13 o 
  -2  11   1      205.81      212.07      5.49 o 
  -1  11   1     1889.29     1918.89     21.29 o 
   0  11   1     2412.72     2409.70     35.48 o 
   1  11   1       70.29       68.83      4.16 o 
   2  11   1     1714.36     1771.94     40.42 o 
   3  11   1     1012.57      997.90     15.02 o 
   4  11   1      601.22      612.29     15.39 o 
   5  11   1      543.70      545.99     21.05 o 
   6  11   1      776.48      733.76     18.21 o 
  -6  12   1        1.61        5.35      3.90 o 
  -5  12   1        5.63        8.11      3.44 o 
  -4  12   1        8.32        4.75      2.40 o 
  -3  12   1       62.25       58.21      4.25 o 
  -2  12   1       16.57       24.75      3.97 o 
  -1  12   1       48.62       48.05      4.93 o 
   0  12   1      161.59      157.39      5.97 o 
   1  12   1      113.84      102.82      5.12 o 
   2  12   1       19.18       18.86      2.98 o 
   3  12   1      102.23      109.45      6.96 o 
   4  12   1      126.26      104.81     11.29 o 
   5  12   1       67.87       67.74      6.45 o 
   6  12   1        3.50        8.77      4.03 o 
  -5  13   1      248.96      260.33     24.85 o 
  -4  13   1     1065.68     1059.96     16.80 o 
  -3  13   1     2284.89     2281.41     62.15 o 
  -2  13   1     1272.24     1285.08     22.69 o 
  -1  13   1     1137.24     1184.38     21.60 o 
   0  13   1      793.64      791.45     13.59 o 
   1  13   1      378.57      409.11      9.84 o 
   2  13   1     1286.02     1284.32     23.18 o 
   3  13   1     1202.45     1241.41     23.45 o 
   4  13   1      725.50      769.09     18.49 o 
   5  13   1      729.57      740.72     24.47 o 
  -4  14   1       19.80       16.28      6.03 o 
  -3  14   1        1.29        0.00      2.98 o 
  -2  14   1        0.04        2.91      3.13 o 
  -1  14   1        0.04        1.37      3.34 o 
   0  14   1       58.26       55.88      5.64 o 
   1  14   1       57.72       63.59      5.78 o 
   2  14   1       11.27        7.03      5.33 o 
   3  14   1       13.20        6.46      3.62 o 
   4  14   1        4.32        3.23      3.48 o 
  -3  15   1      609.15      634.94     16.75 o 
  -2  15   1      594.76      616.41     16.33 o 
  -1  15   1      627.96      654.58     19.04 o 
   0  15   1      501.91      537.47     29.77 o 
   1  15   1      283.27      269.78     15.67 o 
   2  15   1      212.18      211.74     14.31 o 
 -10   0   2      231.94      227.98     14.41 o 
  -9   0   2       78.55       95.85      6.28 o 
  -8   0   2      366.85      366.62     14.24 o 
  -7   0   2     2066.80     2017.18     35.94 o 
  -6   0   2     3631.02     3696.08     53.38 o 
  -5   0   2     5161.77     5251.56     68.47 o 
  -4   0   2     4589.79     4474.93     58.38 o 
  -3   0   2     1626.93     1560.50     24.87 o 
  -2   0   2     6689.80     6926.61     81.51 o 
  -1   0   2    35158.90    33576.90    227.52 o 
   0   0   2      806.03      819.30      7.95 o 
   1   0   2     4717.85     4533.74     31.61 o 
   2   0   2     9169.06     9086.99     75.92 o 
   3   0   2     9019.54     9437.23    107.73 o 
   4   0   2     6778.17     6665.04    104.06 o 
   5   0   2     4884.41     4777.07     68.74 o 
   6   0   2     2205.48     2277.49     42.37 o 
   7   0   2      694.02      667.67     21.73 o 
   8   0   2      711.58      749.63     17.27 o 
   9   0   2      212.45      225.87     14.14 o 
 -10   1   2       83.67       79.77      6.76 o 
  -9   1   2        4.42        2.26      1.94 o 
  -8   1   2        1.56        0.00      1.73 o 
  -7   1   2       14.84       10.13      2.83 o 
  -6   1   2        0.01        0.00      1.73 o 
  -5   1   2       19.26       20.68      2.64 o 
  -4   1   2       12.19        9.72      1.88 o 
  -3   1   2     1003.54     1001.72     27.20 o 
  -2   1   2     7764.79     7999.94     53.94 o 
  -1   1   2     2338.61     2439.24     13.05 o 
   0   1   2     1143.65     1145.86      7.92 o 
   1   1   2     1582.29     1559.90      9.98 o 
   2   1   2       59.82       77.14      2.31 o 
   3   1   2      288.86      293.70      5.20 o 
   4   1   2      152.25      162.97      3.75 o 
   5   1   2      102.58      103.12      4.47 o 
   6   1   2       13.61       13.11      2.41 o 
   7   1   2      177.96      188.13      6.74 o 
   8   1   2       38.45       41.05      4.96 o 
   9   1   2        1.68        3.75      5.60 o 
 -10   2   2      339.68      349.92     10.23 o 
  -9   2   2     1949.19     2058.02     29.81 o 
  -8   2   2      458.65      455.73      9.51 o 
  -7   2   2     2358.48     2381.35     23.79 o 
  -6   2   2     3897.16     4061.78     54.31 o 
  -5   2   2     2701.46     2781.49     29.55 o 
  -4   2   2     8503.48     8444.03     71.62 o 
  -3   2   2     5827.07     5768.58     63.12 o 
  -2   2   2     4373.20     4394.52     28.45 o 
  -1   2   2     2943.63     2827.43     21.01 o 
   0   2   2     2117.17     2027.55     18.63 o 
   1   2   2     2111.12     2007.89     16.34 o 
   2   2   2     7743.06     7489.12     51.56 o 
   3   2   2     1938.11     1828.37     14.64 o 
   4   2   2     2433.88     2467.79     20.29 o 
   5   2   2     2780.08     2725.00     37.73 o 
   6   2   2       28.70       36.27      5.30 o 
   7   2   2     1173.17     1167.80     21.07 o 
   8   2   2      480.78      498.07     14.18 o 
 -10   3   2        4.48        3.51      3.08 o 
  -9   3   2       29.80       30.04      4.40 o 
  -8   3   2      501.60      507.17     10.12 o 
  -7   3   2        6.65        8.77      2.59 o 
  -6   3   2       48.68       51.34      3.18 o 
  -5   3   2       24.25       19.26      2.63 o 
  -4   3   2       11.00        8.57      2.02 o 
  -3   3   2     1027.16     1046.04     11.33 o 
  -2   3   2      102.55       98.12      3.09 o 
  -1   3   2      702.12      728.71      7.29 o 
   0   3   2     2609.06     2627.06     17.90 o 
   1   3   2     5870.38     6158.76     37.09 o 
   2   3   2      457.96      493.93      7.56 o 
   3   3   2       25.26       18.13      1.54 o 
   4   3   2      357.21      400.45      6.23 o 
   5   3   2      170.32      158.17      4.29 o 
   6   3   2      564.43      578.93     13.70 o 
   7   3   2       10.49        6.87      4.07 o 
   8   3   2       19.30       20.90      4.36 o 
 -10   4   2      590.80      586.81     16.00 o 
  -9   4   2      484.42      510.13     14.02 o 
  -8   4   2      964.26      953.86     14.46 o 
  -7   4   2     1013.48     1013.03     25.21 o 
  -6   4   2      574.22      601.94     11.73 o 
  -5   4   2       61.67       57.13      3.17 o 
  -4   4   2     2377.95     2379.65     21.25 o 
  -3   4   2     5843.10     5728.65     36.05 o 
  -2   4   2     4737.36     4590.94     34.12 o 
  -1   4   2     9690.83     9559.02     89.99 o 
   0   4   2     4737.03     4646.29     29.45 o 
   1   4   2     6389.70     6233.44     38.07 o 
   2   4   2     7223.02     7284.97     49.98 o 
   3   4   2     1694.43     1646.27     13.85 o 
   4   4   2     1551.05     1614.07     17.51 o 
   5   4   2     2670.24     2725.43     29.81 o 
   6   4   2     3034.25     3057.74     37.58 o 
   7   4   2     1426.60     1405.17     24.11 o 
   8   4   2     1119.79     1101.29     22.08 o 
 -10   5   2       36.88       36.77      5.54 o 
  -9   5   2        0.09        0.00      2.41 o 
  -8   5   2       10.84       11.91      3.42 o 
  -7   5   2       34.99       36.89      3.23 o 
  -6   5   2       66.57       57.33      3.55 o 
  -5   5   2       43.31       49.98      3.52 o 
  -4   5   2      661.07      739.17      7.54 o 
  -3   5   2       54.52       55.35      2.37 o 
  -2   5   2      131.23      155.49      3.42 o 
  -1   5   2      197.88      234.13      5.85 o 
   0   5   2      234.91      246.41      4.36 o 
   1   5   2      550.72      606.06      9.48 o 
   2   5   2      209.65      261.08      4.14 o 
   3   5   2      136.52      128.41      4.54 o 
   4   5   2       23.53       23.50      2.50 o 
   5   5   2       47.27       37.76      3.27 o 
   6   5   2       88.13       89.56      6.16 o 
   7   5   2       28.43       19.22      3.95 o 
   8   5   2        0.53        0.00      2.80 o 
  -9   6   2      776.75      805.09     18.40 o 
  -8   6   2     1325.44     1303.54     22.85 o 
  -7   6   2      957.32      955.07     14.20 o 
  -6   6   2     1499.72     1500.93     17.79 o 
  -5   6   2     1198.91     1161.01     14.48 o 
  -4   6   2     2280.21     2285.64     18.74 o 
  -3   6   2     3790.34     3732.70     26.20 o 
  -2   6   2     9111.48     9154.47     55.04 o 
  -1   6   2     2990.77     2900.26     28.82 o 
   0   6   2     5832.25     5841.07     42.75 o 
   1   6   2     2499.77     2516.39     19.16 o 
   2   6   2     1401.49     1432.65     12.78 o 
   3   6   2      330.92      322.80      7.65 o 
   4   6   2      836.96      830.86     12.49 o 
   5   6   2      549.60      570.07     11.07 o 
   6   6   2     1153.48     1198.08     16.73 o 
   7   6   2      803.78      814.93     18.21 o 
   8   6   2      731.46      685.28     17.81 o 
  -9   7   2       21.60       20.71      5.91 o 
  -8   7   2       18.85       18.59      3.80 o 
  -7   7   2      130.36      141.53      5.73 o 
  -6   7   2       41.40       48.57      5.57 o 
  -5   7   2        7.75       10.59      2.18 o 
  -4   7   2      193.14      188.99      4.71 o 
  -3   7   2       89.54       86.05      3.88 o 
  -2   7   2     2012.97     2086.30     31.23 o 
  -1   7   2      440.55      483.57      6.58 o 
   0   7   2     1079.75     1182.52     11.96 o 
   1   7   2       32.52       33.67      2.23 o 
   2   7   2        8.34        6.99      1.47 o 
   3   7   2      312.19      314.48      7.53 o 
   4   7   2        0.96        1.64      1.89 o 
   5   7   2      107.17       99.93      4.85 o 
   6   7   2       89.83       99.89      5.22 o 
   7   7   2       10.43        5.41      3.38 o 
  -9   8   2      161.15      175.70      9.30 o 
  -8   8   2      689.27      658.03     16.31 o 
  -7   8   2      267.38      249.95      7.48 o 
  -6   8   2      650.18      630.60     11.37 o 
  -5   8   2     2107.33     2084.93     22.21 o 
  -4   8   2     1164.52     1213.35     13.05 o 
  -3   8   2      735.62      719.01     11.27 o 
  -2   8   2     3531.14     3526.06     42.83 o 
  -1   8   2     1986.80     1969.54     22.28 o 
   0   8   2     5098.73     4935.50     39.30 o 
   1   8   2     2330.20     2235.00     18.92 o 
   2   8   2     1279.51     1311.43     17.21 o 
   3   8   2     3780.47     3825.46     34.31 o 
   4   8   2     2367.15     2443.91     25.67 o 
   5   8   2      649.70      668.42     12.28 o 
   6   8   2     1164.48     1115.66     16.85 o 
   7   8   2      590.47      574.31     15.61 o 
  -8   9   2        6.61        2.25      3.15 o 
  -7   9   2       83.32       72.86      5.91 o 
  -6   9   2      180.32      183.34      6.96 o 
  -5   9   2       42.76       40.45      6.38 o 
  -4   9   2       36.22       38.78      2.77 o 
  -3   9   2       72.93       76.34      3.36 o 
  -2   9   2        1.12        0.25      1.33 o 
  -1   9   2       43.64       46.92      3.30 o 
   0   9   2      110.84      103.61      4.44 o 
   1   9   2      788.22      767.49     10.16 o 
   2   9   2       70.00       71.67      4.20 o 
   3   9   2      448.50      435.26      9.51 o 
   4   9   2      286.52      295.56      9.50 o 
   5   9   2        0.95        1.31      2.17 o 
   6   9   2       46.96       39.99      4.04 o 
   7   9   2        6.29        9.17      3.95 o 
  -8  10   2      516.51      514.24     15.28 o 
  -7  10   2      804.17      725.04     17.21 o 
  -6  10   2     1235.57     1167.12     27.45 o 
  -5  10   2     3122.38     3049.37     49.12 o 
  -4  10   2      922.32      910.67     11.78 o 
  -3  10   2      605.48      596.40      9.06 o 
  -2  10   2     1972.78     1910.21     21.04 o 
  -1  10   2      674.48      681.64     11.66 o 
   0  10   2     2809.11     2707.54     26.67 o 
   1  10   2     1557.05     1549.79     18.58 o 
   2  10   2      367.71      379.03      8.93 o 
   3  10   2     1802.96     1822.40     21.90 o 
   4  10   2      962.33      908.71     14.91 o 
   5  10   2      483.53      498.64     16.70 o 
   6  10   2      628.79      656.04     15.80 o 
  -7  11   2        1.78        3.15      3.27 o 
  -6  11   2       18.60       19.71      3.28 o 
  -5  11   2       25.22       30.87      3.47 o 
  -4  11   2      438.16      454.55     11.39 o 
  -3  11   2        2.87        0.41      1.96 o 
  -2  11   2       88.31       98.41      4.79 o 
  -1  11   2        8.70        4.84      2.84 o 
   0  11   2      265.11      251.88      7.53 o 
   1  11   2      418.97      427.95      9.37 o 
   2  11   2       65.78       66.77      4.61 o 
   3  11   2       68.98       70.93      4.77 o 
   4  11   2       46.65       41.41      4.27 o 
   5  11   2       21.48       24.31      3.67 o 
   6  11   2        2.51        2.22      3.35 o 
  -6  12   2      271.69      254.33     10.53 o 
  -5  12   2     1039.87     1014.97     16.33 o 
  -4  12   2      216.38      233.85      9.37 o 
  -3  12   2     2485.91     2445.33     43.35 o 
  -2  12   2     1017.81     1023.59     15.50 o 
  -1  12   2      212.85      230.61      7.18 o 
   0  12   2      195.59      209.32      6.89 o 
   1  12   2     2769.06     2746.36     36.39 o 
   2  12   2      761.78      767.14     17.62 o 
   3  12   2     1919.24     1899.85     23.73 o 
   4  12   2     1152.55     1119.23     22.76 o 
   5  12   2      522.64      527.96     15.74 o 
  -5  13   2        1.71        4.23      4.10 o 
  -4  13   2       25.07       18.04      3.98 o 
  -3  13   2       58.80       50.94     11.07 o 
  -2  13   2        0.06        0.00      2.08 o 
  -1  13   2        1.83        1.61      2.19 o 
   0  13   2       33.58       28.80      3.55 o 
   1  13   2        1.93        0.96      4.05 o 
   2  13   2        5.71       11.10      5.81 o 
   3  13   2        8.49        9.13      3.80 o 
   4  13   2       15.58       15.47      4.30 o 
  -4  14   2      582.76      588.53     16.05 o 
  -3  14   2      537.05      575.96     15.63 o 
  -2  14   2     1015.49     1019.09     30.69 o 
  -1  14   2      290.78      300.87     11.23 o 
   0  14   2      820.49      805.43     14.68 o 
   1  14   2      522.41      574.62     35.94 o 
   2  14   2      470.59      464.55     14.40 o 
   3  14   2      566.20      564.94     45.93 o 
  -2  15   2       12.29       15.60      4.14 o 
  -1  15   2        1.99        3.87      3.45 o 
   0  15   2        0.09        0.00      4.02 o 
   1  15   2        1.43        2.85      3.36 o 
 -10   1   3      503.29      520.06     11.88 o 
  -9   1   3      215.79      248.49     13.18 o 
  -8   1   3      984.95     1026.10     18.53 o 
  -7   1   3      639.30      605.19     13.13 o 
  -6   1   3     3992.25     3961.81     41.40 o 
  -5   1   3     2081.91     2118.88     25.52 o 
  -4   1   3      613.10      604.73     21.43 o 
  -3   1   3     5565.59     5678.11     51.12 o 
  -2   1   3     3616.22     3483.77     23.14 o 
  -1   1   3     2387.05     2336.71     13.56 o 
   0   1   3     8300.01     8416.86     40.21 o 
   1   1   3     4044.46     4151.63     21.74 o 
   2   1   3     1281.78     1224.87      8.68 o 
   3   1   3     6200.57     6220.76     35.49 o 
   4   1   3     1727.55     1666.55     15.99 o 
   5   1   3     2343.75     2288.77     20.84 o 
   6   1   3      621.30      627.36     11.93 o 
   7   1   3      308.17      286.04      8.58 o 
   8   1   3      571.69      554.43     15.33 o 
 -10   2   3       33.92       27.79      4.89 o 
  -9   2   3        5.87        4.95      2.67 o 
  -8   2   3      113.12      126.57      6.78 o 
  -7   2   3       50.34       50.35      4.54 o 
  -6   2   3      253.23      273.19      9.21 o 
  -5   2   3      132.11      147.08      5.99 o 
  -4   2   3      120.34      128.96      5.26 o 
  -3   2   3     1047.35     1180.32     12.97 o 
  -2   2   3       54.42       47.86      2.05 o 
  -1   2   3      458.69      477.55      5.22 o 
   0   2   3      507.16      547.11      5.01 o 
   1   2   3      213.80      227.27      3.09 o 
   2   2   3      102.74      120.61      2.88 o 
   3   2   3      351.53      389.49      5.48 o 
   4   2   3      608.28      596.10      8.69 o 
   5   2   3        9.19       10.70      3.44 o 
   6   2   3       32.79       27.54      4.41 o 
   7   2   3       17.78        8.60      2.79 o 
   8   2   3        2.18        0.12      2.42 o 
 -10   3   3      251.28      275.21     14.72 o 
  -9   3   3     1120.96     1136.01     17.19 o 
  -8   3   3     1423.01     1405.56     18.50 o 
  -7   3   3      760.71      743.72     14.82 o 
  -6   3   3      753.89      758.88     16.23 o 
  -5   3   3     3316.70     3367.05     35.89 o 
  -4   3   3     1924.02     1947.44     23.52 o 
  -3   3   3     5073.28     5077.17     38.56 o 
  -2   3   3     3656.96     3669.51     24.19 o 
  -1   3   3     2381.12     2368.44     20.09 o 
   0   3   3     6394.71     6325.19     42.13 o 
   1   3   3     1917.56     1860.20     11.47 o 
   2   3   3     4939.45     5058.67     40.05 o 
   3   3   3     3226.39     3317.43     28.86 o 
   4   3   3      820.19      810.02     11.71 o 
   5   3   3      651.23      625.28     14.42 o 
   6   3   3     1472.81     1496.48     24.99 o 
   7   3   3      801.02      781.22     18.29 o 
   8   3   3      476.16      480.73     16.64 o 
 -10   4   3       54.08       57.76      6.98 o 
  -9   4   3       32.84       33.54      3.85 o 
  -8   4   3        2.35        2.24      2.41 o 
  -7   4   3       32.02       28.56      3.23 o 
  -6   4   3        8.11        3.31      2.46 o 
  -5   4   3      230.56      227.84      9.25 o 
  -4   4   3       47.22       49.50      3.44 o 
  -3   4   3       20.98       19.03      2.10 o 
  -2   4   3       74.51       74.12      3.27 o 
  -1   4   3      213.45      229.50      5.82 o 
   0   4   3      530.53      557.65      6.48 o 
   1   4   3      202.98      235.27      3.99 o 
   2   4   3        8.64       14.36      2.09 o 
   3   4   3        1.28        4.47      1.85 o 
   4   4   3       10.17        8.76      2.17 o 
   5   4   3       62.00       69.04     10.58 o 
   6   4   3      126.86      105.09      8.79 o 
   7   4   3      149.61      131.60      8.11 o 
  -9   5   3      770.17      754.54     14.10 o 
  -8   5   3      904.03      902.84     18.82 o 
  -7   5   3      845.11      837.41     14.82 o 
  -6   5   3     1504.34     1573.98     18.50 o 
  -5   5   3     1178.56     1137.47     14.43 o 
  -4   5   3     1882.77     1831.38     19.04 o 
  -3   5   3     2034.14     2005.39     19.68 o 
  -2   5   3     2267.68     2219.03     20.68 o 
  -1   5   3     3059.62     3073.56     21.95 o 
   0   5   3     3709.99     3736.67     24.41 o 
   1   5   3     3830.15     3740.32     26.04 o 
   2   5   3     1499.19     1447.24     23.53 o 
   3   5   3     1295.15     1338.84     16.51 o 
   4   5   3     1063.06     1100.31     18.41 o 
   5   5   3     1083.99     1104.94     20.53 o 
   6   5   3     2159.69     2207.26     32.47 o 
   7   5   3     1337.17     1336.16     25.56 o 
  -9   6   3        9.82       12.28      3.83 o 
  -8   6   3        3.88        2.18      1.96 o 
  -7   6   3       10.97        8.20      3.05 o 
  -6   6   3       48.87       43.89      3.48 o 
  -5   6   3       35.87       41.58      3.42 o 
  -4   6   3       83.10       87.88      3.44 o 
  -3   6   3       18.34       20.23      2.05 o 
  -2   6   3      158.24      168.86      3.90 o 
  -1   6   3       64.97       71.68      2.33 o 
   0   6   3       30.22       29.67      2.35 o 
   1   6   3      180.45      168.13      6.67 o 
   2   6   3       61.87       64.44      3.85 o 
   3   6   3        2.10        1.56      1.90 o 
   4   6   3       90.32       83.33      7.48 o 
   5   6   3       18.83       19.93      4.03 o 
   6   6   3       13.89       13.36      3.96 o 
   7   6   3        0.02        0.53      3.48 o 
  -9   7   3      459.25      465.27     21.09 o 
  -8   7   3      438.97      451.21     10.93 o 
  -7   7   3     1160.84     1173.29     18.41 o 
  -6   7   3      616.21      607.47     11.09 o 
  -5   7   3     1737.80     1718.71     19.49 o 
  -4   7   3     3835.77     3840.50     28.57 o 
  -3   7   3     2312.25     2263.07     18.93 o 
  -2   7   3     3067.79     3047.61     22.89 o 
  -1   7   3     2883.91     2880.38     25.98 o 
   0   7   3      694.57      664.24      9.71 o 
   1   7   3     1240.03     1253.96     17.16 o 
   2   7   3     2419.08     2369.40     24.56 o 
   3   7   3      914.33      951.54     14.46 o 
   4   7   3     1897.51     1924.03     22.55 o 
   5   7   3      901.73      940.82     25.94 o 
   6   7   3      767.85      820.39     18.93 o 
   7   7   3      285.67      278.64     11.63 o 
  -9   8   3        0.09        0.00      3.99 o 
  -8   8   3        0.53        0.00      2.26 o 
  -7   8   3      151.19      153.10      6.31 o 
  -6   8   3       64.39       71.01      4.41 o 
  -5   8   3      125.13      135.29      6.44 o 
  -4   8   3       15.61       16.78      2.17 o 
  -3   8   3      145.71      143.21      4.32 o 
  -2   8   3        0.48        0.56      1.59 o 
  -1   8   3      112.56      120.38      4.65 o 
   0   8   3        4.41        5.56      1.71 o 
   1   8   3      157.30      154.24      5.83 o 
   2   8   3       40.64       40.05      4.64 o 
   3   8   3      424.88      431.91      9.75 o 
   4   8   3        2.99        0.00      2.01 o 
   5   8   3        7.30       12.15      3.21 o 
   6   8   3        0.45        0.00      3.36 o 
  -8   9   3       14.87       20.37      4.46 o 
  -7   9   3     1259.75     1239.64     18.20 o 
  -6   9   3     1061.74     1016.57     15.59 o 
  -5   9   3      686.62      660.75     14.97 o 
  -4   9   3     1304.47     1300.09     14.40 o 
  -3   9   3      897.58      894.45     17.28 o 
  -2   9   3     1482.98     1473.75     17.84 o 
  -1   9   3     1498.37     1460.89     17.60 o 
   0   9   3      761.14      768.52     11.86 o 
   1   9   3     1477.46     1557.82     19.60 o 
   2   9   3      951.14      992.76     15.43 o 
   3   9   3      455.03      468.38     12.52 o 
   4   9   3     3219.07     3119.06     32.29 o 
   5   9   3     1293.06     1347.39     19.75 o 
   6   9   3      356.30      345.83     12.84 o 
  -8  10   3       10.26        7.15      3.53 o 
  -7  10   3        1.23        1.20      2.59 o 
  -6  10   3      117.42      122.18      5.87 o 
  -5  10   3      402.73      396.53      8.01 o 
  -4  10   3       96.52       92.18      4.83 o 
  -3  10   3       14.07       15.26      4.72 o 
  -2  10   3      316.25      329.37      8.21 o 
  -1  10   3       15.67       13.04      4.45 o 
   0  10   3      254.00      244.85     15.34 o 
   1  10   3      118.58      116.19      8.85 o 
   2  10   3       17.19       28.73      6.39 o 
   3  10   3       81.14       72.07      6.66 o 
   4  10   3       44.08       40.81      4.13 o 
   5  10   3       10.62        4.85      2.89 o 
  -7  11   3      510.06      492.45     11.70 o 
  -6  11   3      498.61      500.01     11.34 o 
  -5  11   3      761.04      755.49     13.59 o 
  -4  11   3     2217.15     2180.44     38.19 o 
  -3  11   3      323.12      331.56      8.57 o 
  -2  11   3     1115.55     1087.78     17.27 o 
  -1  11   3     2622.23     2577.19     27.13 o 
   0  11   3      289.59      289.40     10.36 o 
   1  11   3     1479.15     1484.65     43.35 o 
   2  11   3     1217.97     1216.36     23.77 o 
   3  11   3      757.16      712.41     13.91 o 
   4  11   3      433.10      450.84     11.36 o 
   5  11   3      523.64      500.91     12.28 o 
  -6  12   3       32.96       33.30      5.00 o 
  -5  12   3       18.25       15.13      3.84 o 
  -4  12   3       26.67       23.15      3.34 o 
  -3  12   3       19.16       22.25      3.25 o 
  -2  12   3       87.21       82.96      4.87 o 
  -1  12   3        3.93        1.97      2.31 o 
   0  12   3       73.53       68.78      5.89 o 
   1  12   3       56.33       49.35      5.53 o 
   2  12   3       40.61       37.88      4.22 o 
   3  12   3       10.83       10.10      3.18 o 
   4  12   3        4.19        3.25      3.05 o 
  -5  13   3      213.37      220.61     15.21 o 
  -4  13   3      540.18      552.10     16.27 o 
  -3  13   3      296.30      303.46      8.92 o 
  -2  13   3      459.71      470.40     11.19 o 
  -1  13   3      752.91      767.11     18.73 o 
   0  13   3      544.47      558.11     27.01 o 
   1  13   3     1291.92     1269.53     24.36 o 
   2  13   3     1107.01     1071.02     22.70 o 
   3  13   3      508.93      529.60     12.71 o 
  -4  14   3        2.17        6.63      3.74 o 
  -3  14   3        4.03        5.29      3.66 o 
  -2  14   3       22.94       16.67      3.51 o 
  -1  14   3        0.33        4.38      3.43 o 
   0  14   3       31.85       35.65      5.26 o 
   1  14   3       66.23       52.53      5.91 o 
 -10   0   4      308.64      330.04     17.34 o 
  -9   0   4      350.72      352.31     16.90 o 
  -8   0   4      690.79      659.66     21.77 o 
  -7   0   4      560.00      555.02     18.97 o 
  -6   0   4      752.24      769.93     21.53 o 
  -5   0   4     1274.59     1344.16     28.44 o 
  -4   0   4     2542.86     2563.00     41.93 o 
  -3   0   4      178.46      218.38      9.71 o 
  -2   0   4    15596.59    15666.84    103.28 o 
  -1   0   4     3932.72     3938.11     31.27 o 
   0   0   4     1260.35     1245.27     13.42 o 
   1   0   4      535.18      509.11      7.78 o 
   2   0   4      419.87      433.65     16.06 o 
   3   0   4      809.28      848.93     15.45 o 
   4   0   4     1580.64     1609.36     28.03 o 
   5   0   4     2009.75     1995.21     40.33 o 
   6   0   4     1243.10     1174.42     30.90 o 
   7   0   4     1170.94     1189.31     32.90 o 
 -10   1   4        0.26        1.97      3.77 o 
  -9   1   4       11.98        6.88      3.59 o 
  -8   1   4        6.75        2.06      3.24 o 
  -7   1   4        0.00        1.53      2.79 o 
  -6   1   4       46.92       50.20      4.59 o 
  -5   1   4      579.45      565.08     19.82 o 
  -4   1   4     1030.10     1074.71     16.85 o 
  -3   1   4       83.65       94.49      4.52 o 
  -2   1   4      715.13      776.45      7.13 o 
  -1   1   4       99.95       89.49      2.42 o 
   0   1   4        0.22        1.38      0.92 o 
   1   1   4      226.28      241.27      3.73 o 
   2   1   4      166.89      164.93      5.86 o 
   3   1   4       13.51       17.53      2.10 o 
   4   1   4       30.18       29.94      3.10 o 
   5   1   4       83.09       76.83      4.69 o 
   6   1   4        3.15        3.63      2.79 o 
   7   1   4        0.18        3.86      3.13 o 
 -10   2   4      928.25      954.87     28.44 o 
  -9   2   4      256.98      237.92     10.02 o 
  -8   2   4      646.45      650.90     15.29 o 
  -7   2   4     1143.00     1129.14     20.78 o 
  -6   2   4      611.58      616.96     13.51 o 
  -5   2   4     2340.60     2356.55     28.92 o 
  -4   2   4     3249.01     3231.17     35.11 o 
  -3   2   4     4801.52     4830.05     38.12 o 
  -2   2   4     5439.15     5363.83     35.96 o 
  -1   2   4     4038.51     4061.81     26.97 o 
   0   2   4     2109.69     2156.93     13.74 o 
   1   2   4     4054.90     4119.64     22.68 o 
   2   2   4     1276.87     1283.13     11.24 o 
   3   2   4     1395.21     1420.69     17.40 o 
   4   2   4     2675.60     2675.30     27.42 o 
   5   2   4      160.66      157.09      6.25 o 
   6   2   4      930.56      877.86     15.48 o 
   7   2   4      493.07      465.06     14.15 o 
 -10   3   4      101.66       99.10      6.18 o 
  -9   3   4       16.03       15.69      3.20 o 
  -8   3   4      182.61      175.36      8.25 o 
  -7   3   4       59.30       44.79      4.66 o 
  -6   3   4        0.45        0.00      2.22 o 
  -5   3   4      273.38      278.23     11.36 o 
  -4   3   4       34.11       32.67      2.88 o 
  -3   3   4        5.54        6.94      2.79 o 
  -2   3   4        9.18        6.65      1.70 o 
  -1   3   4      215.29      210.01      3.97 o 
   0   3   4        2.59        3.90      1.16 o 
   1   3   4       42.97       49.29      3.15 o 
   2   3   4        0.44        3.54      1.52 o 
   3   3   4        0.01        0.00      1.62 o 
   4   3   4     1346.72     1344.51     18.00 o 
   5   3   4       19.36       15.13      2.93 o 
   6   3   4       41.44       45.41      4.34 o 
   7   3   4        1.87        0.72      2.75 o 
  -9   4   4      409.87      429.89     10.88 o 
  -8   4   4      850.82      866.20     14.70 o 
  -7   4   4     1357.38     1362.97     22.44 o 
  -6   4   4      736.93      709.58     14.80 o 
  -5   4   4     1565.20     1561.28     22.52 o 
  -4   4   4     1827.21     1777.71     19.35 o 
  -3   4   4      373.47      345.32      7.30 o 
  -2   4   4      751.06      745.35     10.73 o 
  -1   4   4      369.66      359.10      5.22 o 
   0   4   4     1726.73     1730.91     13.43 o 
   1   4   4     4524.39     4522.20     31.82 o 
   2   4   4     2201.02     2179.02     19.18 o 
   3   4   4      937.58      949.68     11.89 o 
   4   4   4      893.62      872.54     14.23 o 
   5   4   4     1247.52     1211.33     18.05 o 
   6   4   4      677.78      689.81     14.05 o 
  -9   5   4        6.17        5.50      2.82 o 
  -8   5   4       50.66       46.24      4.16 o 
  -7   5   4        0.01        0.00      1.84 o 
  -6   5   4      170.00      174.28      7.59 o 
  -5   5   4       23.56       17.35      3.35 o 
  -4   5   4       68.09       78.80      4.11 o 
  -3   5   4       36.26       33.38      2.93 o 
  -2   5   4        1.28        2.21      1.58 o 
  -1   5   4       18.41       12.03      2.04 o 
   0   5   4      530.53      538.39      6.70 o 
   1   5   4        1.12        1.50      1.47 o 
   2   5   4      220.17      220.83      5.48 o 
   3   5   4        3.58        4.53      1.83 o 
   4   5   4       27.00       28.50      3.34 o 
   5   5   4       84.68       91.61      5.39 o 
   6   5   4       10.23        2.97      2.50 o 
  -9   6   4      420.16      434.54     11.22 o 
  -8   6   4      504.12      530.02     11.68 o 
  -7   6   4     1197.61     1193.19     20.97 o 
  -6   6   4     1380.50     1363.86     17.80 o 
  -5   6   4     1688.11     1644.41     16.67 o 
  -4   6   4     1379.21     1337.16     14.42 o 
  -3   6   4     2753.82     2745.80     22.50 o 
  -2   6   4      543.25      504.42      9.13 o 
  -1   6   4     1949.04     1883.98     17.25 o 
   0   6   4     2438.23     2345.50     24.25 o 
   1   6   4     3613.04     3589.90     39.73 o 
   2   6   4     2217.31     2171.68     20.00 o 
   3   6   4     2127.92     2091.04     23.78 o 
   4   6   4      841.09      836.79     18.54 o 
   5   6   4      666.39      659.78     38.81 o 
   6   6   4      310.68      363.29     13.20 o 
  -9   7   4       70.68       66.46      5.38 o 
  -8   7   4       12.08       13.67      3.15 o 
  -7   7   4       20.26       20.32      3.17 o 
  -6   7   4       28.46       21.02      3.01 o 
  -5   7   4       70.72       75.12      6.14 o 
  -4   7   4      392.33      381.53      7.16 o 
  -3   7   4       39.55       34.34      3.17 o 
  -2   7   4      326.01      306.59      7.35 o 
  -1   7   4       23.55       25.38      2.51 o 
   0   7   4       54.85       58.15      4.06 o 
   1   7   4       61.89       66.73      4.39 o 
   2   7   4      185.42      196.65      6.69 o 
   3   7   4       59.08       56.01      4.26 o 
   4   7   4        9.22        6.45      2.59 o 
   5   7   4       33.37       44.36      8.35 o 
   6   7   4        3.61        0.48      3.51 o 
  -8   8   4      323.45      358.30     12.36 o 
  -7   8   4      298.68      308.65      9.21 o 
  -6   8   4      860.43      823.05     18.75 o 
  -5   8   4      775.65      760.74     11.04 o 
  -4   8   4      382.82      360.46      8.65 o 
  -3   8   4     1396.10     1374.33     17.54 o 
  -2   8   4      684.45      666.75     11.31 o 
  -1   8   4     1537.46     1582.30     29.66 o 
   0   8   4      726.84      693.90     12.56 o 
   1   8   4      181.46      175.14      6.97 o 
   2   8   4     1587.46     1548.59     20.36 o 
   3   8   4     1933.27     1916.43     23.66 o 
   4   8   4      772.21      820.32     18.03 o 
   5   8   4      939.58      920.66     21.13 o 
  -8   9   4      187.03      186.11      7.66 o 
  -7   9   4        1.23        5.74      2.89 o 
  -6   9   4       50.39       46.12      4.35 o 
  -5   9   4       52.70       55.50      5.59 o 
  -4   9   4        3.24        4.46      2.17 o 
  -3   9   4        6.04        6.08      2.32 o 
  -2   9   4        0.00        0.00      1.78 o 
  -1   9   4      107.13      108.02      4.96 o 
   0   9   4        5.48        6.81      3.10 o 
   1   9   4       42.44       36.24      4.24 o 
   2   9   4      336.40      333.65      9.32 o 
   3   9   4        9.43        9.29      2.88 o 
   4   9   4      136.59      103.02      5.98 o 
   5   9   4       25.75       24.73      5.45 o 
  -7  10   4      253.49      260.81      8.62 o 
  -6  10   4     1127.73     1102.99     21.46 o 
  -5  10   4      611.50      613.32     12.35 o 
  -4  10   4      440.04      440.86     14.39 o 
  -3  10   4     1679.04     1612.54     20.41 o 
  -2  10   4      997.99      997.72     15.20 o 
  -1  10   4     2478.65     2455.76     26.15 o 
   0  10   4     1583.70     1585.44     26.22 o 
   1  10   4      225.36      237.60     11.79 o 
   2  10   4      748.42      741.77     14.38 o 
   3  10   4      637.66      638.06     13.51 o 
   4  10   4      484.25      460.81     11.80 o 
  -6  11   4       17.13       16.96      8.98 o 
  -5  11   4      164.96      157.51      6.74 o 
  -4  11   4       22.21       24.48      3.48 o 
  -3  11   4       58.10       54.76      5.19 o 
  -2  11   4      181.19      176.89      6.60 o 
  -1  11   4        0.19        0.00      2.76 o 
   0  11   4      255.17      228.78     11.65 o 
   1  11   4       13.86        5.38      2.87 o 
   2  11   4       13.92       17.62      5.48 o 
   3  11   4        8.37       11.10      4.45 o 
  -5  12   4       27.58       35.98      4.17 o 
  -4  12   4     1044.33     1019.68     16.96 o 
  -3  12   4     1002.79     1006.67     16.62 o 
  -2  12   4      485.47      495.41     11.33 o 
  -1  12   4      117.22      130.11     17.25 o 
   0  12   4     1392.66     1353.86     25.32 o 
   1  12   4      292.80      287.81     11.45 o 
   2  12   4      573.87      593.95     13.59 o 
  -4  13   4        0.52        0.00      2.56 o 
  -3  13   4       15.20        5.83      2.92 o 
  -2  13   4       30.71       35.82      7.54 o 
  -1  13   4       28.69       26.45      4.88 o 
   0  13   4       30.34       29.35      7.14 o 
   1  13   4       30.17       40.64      5.71 o 
  -9   1   5      522.81      529.14     15.26 o 
  -8   1   5      310.73      333.63     17.49 o 
  -7   1   5     1343.35     1375.58     23.48 o 
  -6   1   5     1074.86     1070.92     19.52 o 
  -5   1   5      305.77      314.90      9.83 o 
  -4   1   5     1984.84     1961.61     28.61 o 
  -3   1   5     2017.30     2043.99     21.24 o 
  -2   1   5     1250.21     1245.13     10.91 o 
  -1   1   5     2779.80     2754.99     24.97 o 
   0   1   5     1730.79     1752.93     12.85 o 
   1   1   5      212.99      222.59      5.24 o 
   2   1   5     1509.32     1551.87     18.42 o 
   3   1   5      688.36      670.77     15.81 o 
   4   1   5     1777.22     1702.51     42.77 o 
   5   1   5     1023.98     1021.76     20.68 o 
   6   1   5      467.50      444.68     14.15 o 
  -9   2   5       10.96        2.47      3.60 o 
  -8   2   5      133.12      113.46      7.35 o 
  -7   2   5        0.40        0.00      2.67 o 
  -6   2   5       25.41       23.11      4.05 o 
  -5   2   5      186.03      181.63     11.79 o 
  -4   2   5       76.72       67.63      9.88 o 
  -3   2   5       73.03       76.96      4.04 o 
  -2   2   5      145.76      147.05      4.28 o 
  -1   2   5        4.01        4.17      1.36 o 
   0   2   5        6.70        8.83      1.69 o 
   1   2   5       34.70       39.72      2.75 o 
   2   2   5        0.76        0.96      1.82 o 
   3   2   5       41.66       44.15      3.66 o 
   4   2   5       56.79       67.41      7.59 o 
   5   2   5       63.56       60.72      8.89 o 
   6   2   5       23.04       29.23      4.87 o 
  -9   3   5      566.68      572.71     15.92 o 
  -8   3   5      378.48      378.87     12.39 o 
  -7   3   5      232.17      243.89     13.23 o 
  -6   3   5     1264.71     1262.85     21.61 o 
  -5   3   5     1129.91     1128.03     19.52 o 
  -4   3   5     2032.99     2009.63     21.93 o 
  -3   3   5     1666.93     1663.37     18.95 o 
  -2   3   5      838.86      844.06     12.72 o 
  -1   3   5     1971.22     1976.71     15.65 o 
   0   3   5      659.59      628.01     12.24 o 
   1   3   5     1993.12     1987.76     18.36 o 
   2   3   5     2424.21     2450.35     25.47 o 
   3   3   5     1043.97     1041.45     17.82 o 
   4   3   5      531.58      538.83     11.61 o 
   5   3   5      796.69      798.92     15.09 o 
  -9   4   5        0.06        0.00      3.48 o 
  -8   4   5       23.53       22.60      4.43 o 
  -7   4   5        4.53        1.71      3.13 o 
  -6   4   5       37.23       32.74      4.42 o 
  -5   4   5        0.67        0.00      2.30 o 
  -4   4   5        9.62        8.80      2.42 o 
  -3   4   5       17.43       20.84      3.12 o 
  -2   4   5       14.40       18.23      2.30 o 
  -1   4   5       60.33       60.45      3.28 o 
   0   4   5       85.83       83.08      3.60 o 
   1   4   5       26.76       26.71      2.56 o 
   2   4   5       22.58       24.53      3.08 o 
   3   4   5       70.30       73.83      4.64 o 
   4   4   5        0.15        0.00      2.16 o 
   5   4   5      149.67      133.68      6.73 o 
  -9   5   5      266.79      269.47      9.57 o 
  -8   5   5      271.02      253.13     10.49 o 
  -7   5   5      816.06      789.50     17.65 o 
  -6   5   5      989.76      955.79     18.78 o 
  -5   5   5     1224.56     1201.22     16.89 o 
  -4   5   5      996.22     1013.43     14.88 o 
  -3   5   5      648.41      643.86     14.02 o 
  -2   5   5      648.02      645.57      9.70 o 
  -1   5   5     1142.45     1176.56     15.27 o 
   0   5   5     2068.96     2073.52     23.06 o 
   1   5   5     1528.56     1481.02     15.73 o 
   2   5   5     1218.41     1249.64     15.57 o 
   3   5   5      733.32      723.03     13.38 o 
   4   5   5      247.87      254.34      8.70 o 
   5   5   5      573.69      548.88     17.43 o 
  -8   6   5       31.23       33.16      4.06 o 
  -7   6   5        1.85        0.20      2.21 o 
  -6   6   5        1.57        0.00      2.47 o 
  -5   6   5       37.85       32.77      3.50 o 
  -4   6   5        4.22        5.43      2.22 o 
  -3   6   5        5.18        2.96      2.06 o 
  -2   6   5       60.65       61.40      5.65 o 
  -1   6   5        0.84        0.66      2.14 o 
   0   6   5       11.17       11.56      4.31 o 
   1   6   5       25.90       30.61      5.02 o 
   2   6   5       62.96       59.60      4.47 o 
   3   6   5       20.98       25.88      3.65 o 
   4   6   5       52.42       55.74      4.74 o 
   5   6   5       82.28       72.70      5.51 o 
  -8   7   5      593.92      584.03     12.98 o 
  -7   7   5      247.34      236.23      8.45 o 
  -6   7   5      309.21      293.16      8.26 o 
  -5   7   5      900.18      893.62     24.18 o 
  -4   7   5      611.96      603.26     11.60 o 
  -3   7   5     1185.33     1143.83     16.12 o 
  -2   7   5     1959.62     1932.35     35.56 o 
  -1   7   5      997.45     1000.74     15.69 o 
   0   7   5      977.08     1000.86     15.79 o 
   1   7   5     1864.41     1827.72     26.43 o 
   2   7   5      796.19      793.17     14.40 o 
   3   7   5     1097.18     1081.37     22.29 o 
   4   7   5      481.69      464.58     11.61 o 
  -8   8   5      134.70      134.93      6.85 o 
  -7   8   5        1.54        5.18      2.69 o 
  -6   8   5       61.31       58.87      6.06 o 
  -5   8   5       26.79       22.32      3.30 o 
  -4   8   5        0.07        1.07      2.00 o 
  -3   8   5       30.04       26.18      3.21 o 
  -2   8   5       15.04       15.55      2.85 o 
  -1   8   5       52.43       53.32      5.81 o 
   0   8   5        4.38       11.44      5.96 o 
   1   8   5       98.99       95.96      6.71 o 
   2   8   5       51.18       47.90      4.46 o 
   3   8   5        9.17        8.98      3.89 o 
   4   8   5        7.01        4.15      3.76 o 
  -7   9   5      687.00      696.14     29.48 o 
  -6   9   5      255.92      249.93     10.45 o 
  -5   9   5      320.70      297.37     11.00 o 
  -4   9   5      292.58      277.32      8.32 o 
  -3   9   5      791.38      772.54     15.15 o 
  -2   9   5     1128.52     1153.75     44.11 o 
  -1   9   5      852.22      844.82     18.50 o 
   0   9   5     1182.57     1176.73     18.40 o 
   1   9   5      561.85      521.98     12.04 o 
   2   9   5       17.43       18.99      6.46 o 
   3   9   5      821.93      816.65     15.85 o 
  -6  10   5      149.91      145.72      6.99 o 
  -5  10   5        3.75        4.92      2.77 o 
  -4  10   5       40.95       41.45      4.17 o 
  -3  10   5        5.54        3.24      2.59 o 
  -2  10   5      101.20      106.98      7.31 o 
  -1  10   5       54.84       51.87      5.78 o 
   0  10   5        8.18        7.49      2.89 o 
   1  10   5        2.28        4.10      3.12 o 
   2  10   5      101.77       92.95      7.89 o 
  -5  11   5      991.65      995.52     17.34 o 
  -4  11   5      250.30      241.29      8.41 o 
  -3  11   5      406.84      412.13     10.64 o 
  -2  11   5     1541.43     1553.72     27.62 o 
  -1  11   5      279.05      287.08     11.45 o 
   0  11   5      655.54      644.73     36.69 o 
   1  11   5      652.12      677.07     14.65 o 
  -4  12   5        9.51        9.45      3.30 o 
  -3  12   5        2.74        1.38      3.11 o 
  -2  12   5        2.05        0.00      3.04 o 
  -1  12   5        1.98        0.77      3.08 o 
   0  12   5        6.78        4.51      3.72 o 
  -9   0   6      444.83      467.96     21.46 o 
  -8   0   6      632.23      625.94     23.95 o 
  -7   0   6      939.96      931.25     28.20 o 
  -6   0   6     1068.36     1051.32     29.02 o 
  -5   0   6     1429.29     1300.49     31.44 o 
  -4   0   6      274.57      229.76     12.74 o 
  -3   0   6     1600.23     1608.89     23.40 o 
  -2   0   6     1119.66     1122.68     14.97 o 
  -1   0   6     1019.80     1030.81     14.18 o 
   0   0   6     1036.37     1072.54     18.03 o 
   1   0   6      974.32      960.27     25.58 o 
   2   0   6      746.98      723.26     22.65 o 
   3   0   6      402.62      432.74     18.16 o 
   4   0   6      417.13      402.32     18.36 o 
  -9   1   6        0.78        0.00      3.55 o 
  -8   1   6        0.34        0.00      3.11 o 
  -7   1   6       17.97       19.57      9.50 o 
  -6   1   6        1.46        0.00      2.78 o 
  -5   1   6      198.64      203.18     18.33 o 
  -4   1   6        4.11        4.47      4.00 o 
  -3   1   6       30.82       35.81      3.48 o 
  -2   1   6       29.23       34.43      2.28 o 
  -1   1   6      260.52      281.60      5.07 o 
   0   1   6       38.13       36.73      3.31 o 
   1   1   6        0.17        0.00      1.92 o 
   2   1   6        1.02        0.22      2.39 o 
   3   1   6       12.64       12.03      3.67 o 
   4   1   6       83.65       76.01      6.48 o 
  -9   2   6      219.14      241.68     11.41 o 
  -8   2   6      482.12      483.92     14.87 o 
  -7   2   6      255.61      254.95     11.41 o 
  -6   2   6      462.42      492.87     13.84 o 
  -5   2   6      515.28      501.98     13.34 o 
  -4   2   6      883.02      869.75     13.97 o 
  -3   2   6     1048.51     1067.96     18.62 o 
  -2   2   6     1011.53     1010.74     12.68 o 
  -1   2   6      713.69      707.36     10.24 o 
   0   2   6     1833.87     1852.79     18.17 o 
   1   2   6     1099.35     1118.63     19.44 o 
   2   2   6     1065.78     1067.95     26.41 o 
   3   2   6     2127.65     2139.00     31.49 o 
   4   2   6      275.78      283.23     11.14 o 
  -8   3   6        0.02        3.78      3.61 o 
  -7   3   6       20.59       24.76      4.70 o 
  -6   3   6       12.93       13.85      3.84 o 
  -5   3   6      112.84      103.68      6.88 o 
  -4   3   6       83.39       69.18      5.02 o 
  -3   3   6        0.58        0.00      2.17 o 
  -2   3   6        0.99        1.51      1.87 o 
  -1   3   6      125.59      135.93      5.76 o 
   0   3   6        4.11        3.69      2.30 o 
   1   3   6       12.00       10.24      2.62 o 
   2   3   6      377.61      380.29     15.50 o 
   3   3   6       66.70       68.45      4.97 o 
   4   3   6       15.28       15.47      4.12 o 
  -8   4   6      377.85      390.79     30.06 o 
  -7   4   6      210.44      209.77      9.73 o 
  -6   4   6      575.70      574.26     15.03 o 
  -5   4   6     1307.81     1268.67     34.78 o 
  -4   4   6      905.39      907.52     19.58 o 
  -3   4   6     1196.29     1215.11     16.93 o 
  -2   4   6      504.36      523.84     14.25 o 
  -1   4   6      464.65      457.71     10.19 o 
   0   4   6      976.01      970.10     15.18 o 
   1   4   6      621.48      608.80     15.08 o 
   2   4   6      255.15      271.08      8.32 o 
   3   4   6      266.85      282.87     11.08 o 
   4   4   6      613.71      599.76     13.51 o 
  -8   5   6        3.08        2.37      3.83 o 
  -7   5   6       50.51       43.02      5.61 o 
  -6   5   6       13.90       15.24      4.36 o 
  -5   5   6       22.50       16.20      3.14 o 
  -4   5   6       16.85       17.74      3.08 o 
  -3   5   6       10.61        8.76      2.61 o 
  -2   5   6       63.60       54.38      4.50 o 
  -1   5   6        9.27        7.48      2.69 o 
   0   5   6       92.93       88.36      7.61 o 
   1   5   6        1.85        0.00      2.83 o 
   2   5   6        9.66       10.30      3.80 o 
   3   5   6        7.71        3.70      2.67 o 
  -7   6   6      212.70      200.77     17.56 o 
  -6   6   6      370.38      358.13     12.19 o 
  -5   6   6      415.96      423.14     10.43 o 
  -4   6   6     1533.71     1515.08     20.31 o 
  -3   6   6      631.20      634.70     12.18 o 
  -2   6   6      994.43      995.95     19.75 o 
  -1   6   6      753.40      712.19     14.47 o 
   0   6   6      938.56      931.00     15.76 o 
   1   6   6      448.64      451.12     11.56 o 
   2   6   6      645.12      639.84     16.90 o 
   3   6   6      513.42      480.76     15.24 o 
  -7   7   6        1.90        8.85      4.12 o 
  -6   7   6       15.44       13.89      4.24 o 
  -5   7   6       26.90       26.34      3.69 o 
  -4   7   6        0.00        3.21      2.31 o 
  -3   7   6       16.74       15.21      3.02 o 
  -2   7   6      167.96      163.29     11.00 o 
  -1   7   6      121.09      124.52     12.04 o 
   0   7   6       34.01       32.81      3.91 o 
   1   7   6       86.76       93.62      5.78 o 
   2   7   6        2.60        4.72      3.66 o 
  -6   8   6      456.60      463.42     14.29 o 
  -5   8   6      227.93      244.80      8.38 o 
  -4   8   6      592.66      581.89     12.36 o 
  -3   8   6      484.97      499.06     14.51 o 
  -2   8   6      990.90      985.91     27.63 o 
  -1   8   6      735.99      726.22     14.54 o 
   0   8   6       93.80       90.39      5.78 o 
   1   8   6      371.92      409.18     11.08 o 
   2   8   6      522.39      526.07     23.37 o 
  -6   9   6        0.07        0.00      2.56 o 
  -5   9   6       14.81       17.21      3.43 o 
  -4   9   6       10.17        6.32      2.77 o 
  -3   9   6        0.39        1.23      4.67 o 
  -2   9   6       40.14       45.23      5.61 o 
  -1   9   6       22.01       26.30      7.60 o 
   0   9   6        8.10        8.53      3.29 o 
   1   9   6      160.71      170.94      9.39 o 
  -4  10   6      315.12      330.15     16.08 o 
  -3  10   6      112.81      117.88      8.10 o 
  -2  10   6      694.61      652.14     17.59 o 
  -1  10   6      968.22      992.20     22.17 o 
   0  10   6      393.53      410.56     20.75 o 
  -7   1   7      579.73      571.69     20.05 o 
  -6   1   7      167.72      163.48      9.90 o 
  -5   1   7      492.11      519.34     17.47 o 
  -4   1   7      516.54      557.08     16.09 o 
  -3   1   7      286.66      300.99      8.44 o 
  -2   1   7      757.69      801.28     21.07 o 
  -1   1   7     1087.97     1112.11     20.16 o 
   0   1   7      417.33      430.89     10.13 o 
   1   1   7      864.36      908.46     19.25 o 
   2   1   7      264.26      276.21     14.72 o 
  -7   2   7        2.00        0.00      3.39 o 
  -6   2   7       24.83       34.65      5.84 o 
  -5   2   7       75.24       50.83      5.71 o 
  -4   2   7       14.04       13.75      4.10 o 
  -3   2   7        2.43        1.29      3.54 o 
  -2   2   7        7.98        9.64      2.86 o 
  -1   2   7        7.81       10.26      3.64 o 
   0   2   7       26.30       16.81      3.98 o 
   1   2   7        0.01        0.00      3.28 o 
   2   2   7      120.97      130.73      8.14 o 
  -7   3   7      239.84      252.14     11.39 o 
  -6   3   7      248.80      269.70     19.93 o 
  -5   3   7      484.69      488.09     25.82 o 
  -4   3   7      631.76      641.95     12.95 o 
  -3   3   7      481.76      493.22     10.97 o 
  -2   3   7      900.68      923.64     15.52 o 
  -1   3   7      238.71      254.87      8.05 o 
   0   3   7      429.52      423.44     13.06 o 
   1   3   7      765.09      769.11     20.13 o 
   2   3   7      471.52      481.67     14.58 o 
  -7   4   7        2.60        0.01      3.73 o 
  -6   4   7        0.33        0.00      3.38 o 
  -5   4   7        7.17        5.42      3.77 o 
  -4   4   7        1.09        0.74      2.60 o 
  -3   4   7        0.51        2.64      2.99 o 
  -2   4   7       80.93       74.67      9.46 o 
  -1   4   7        0.36        3.17      2.65 o 
   0   4   7       38.85       32.80      5.08 o 
   1   4   7       33.52       22.93      8.87 o 
  -6   5   7      381.04      362.80     13.12 o 
  -5   5   7      487.77      464.47     11.63 o 
  -4   5   7      465.24      477.51     21.35 o 
  -3   5   7      397.23      394.79     12.73 o 
  -2   5   7      463.79      489.45     14.78 o 
  -1   5   7      653.05      658.86     13.58 o 
   0   5   7      416.22      397.07     18.43 o 
   1   5   7      313.68      322.73     12.27 o 
  -6   6   7       20.33       19.07      5.11 o 
  -5   6   7       12.54       15.54      3.58 o 
  -4   6   7       67.49       60.20      4.96 o 
  -3   6   7        2.48        2.72      3.29 o 
  -2   6   7       26.50       29.41      5.59 o 
  -1   6   7        8.62        7.44      3.18 o 
   0   6   7        0.85        1.84      3.69 o 
  -5   7   7      236.49      249.29      8.87 o 
  -4   7   7      345.37      323.33     17.00 o 
  -3   7   7      613.62      554.80     30.27 o 
  -2   7   7      292.14      310.61     12.00 o 
  -1   7   7      132.47      130.34      7.52 o 
   0   7   7      438.02      440.27     11.76 o 
  -3   8   7        2.01        2.48      5.04 o 
  -2   8   7        2.17        4.66      3.67 o 
  -5   0   8        9.85       19.72      7.22 o 
  -4   0   8      561.78      586.36     22.72 o 
  -5   1   8       13.58       12.53      4.46 o 
  -4   1   8       32.82       27.72      5.42 o 
  -3   1   8       20.30       16.55      4.30 o 
  -1   1   8        2.30        0.00      5.04 o 
  -4   2   8      371.26      397.60     13.43 o 
  -3   2   8      332.97      359.88     12.39 o 
  -2   2   8      156.30      163.50      8.85 o 
  -4   3   8        5.85        8.83      4.03 o 
  -3   3   8       23.16       21.83      4.83 o 
  -2   3   8        0.02        1.68      3.49 o 
                                                 
